# Supplementary material for: Comprehensive Comparison of Novel Bovine Leukemia Virus (BLV) Integration Sites between B-Cell Lymphoma Lines BLSC-KU1 and BLSC-KU17 Using the Viral DNA Capture High-Throughput Sequencing Method
Source: Viruses. 2022 May 7;14(5):995. doi: 10.3390/v14050995 (PMC9143949; doi:10.3390/v14050995)
Supplement: Supplementary file 1 [file viruses-14-00995-s001.zip]

Archive with 3 entries (3 files):
- Supplementary Table S1.  List of Primers used PCR amplification and sequencing of BLV provirus in cell lines in this study.pdf
- Supplementary Table S2. Probes used for target-enrichment NGS.pdf
- Supplementary Table S3. BLV integration site confirmation primers in KU-1 and KU17 cell lines .pdf
